# Supplementary material for: Elaboration and Characterization of Novel Kombucha Drinks Based on Truffles (Tuber melanosporum and Tuber aestivum) with Interesting Aromatic and Compositional Profiles
Source: Foods. 2024 Jul 8;13(13):2162. doi: 10.3390/foods13132162 (PMC11241703; doi:10.3390/foods13132162)
Supplement: Supplementary file 1 [file foods-13-02162-s001.zip]

Archive with 1 entries (1 files):
- foods-3081538-supplementary.pdf
